# Supplementary material for: Arbuscular Mycorrhizal Symbiosis Triggers Major Changes in Primary Metabolism Together With Modification of Defense Responses and Signaling in Both Roots and Leaves of Vitis vinifera
Source: Front Plant Sci. 2021 Aug 25;12:721614. doi: 10.3389/fpls.2021.721614 (PMC8424087; doi:10.3389/fpls.2021.721614)
Supplement: Supplementary Figures 1–4 — Three-dimensional principal component analysis (3D PCA) of GC-MS and LC-MS metabolite levels in roots and leaves. [file Data_Sheet_1.zip]

Archive with 6 entries (6 files):
- Supplementary Figures S1-S4.DOCX
- Supplementary Figures S5-S8.DOCX
- Supplementary Table S7.XLSX
- Supplementary Table S8.XLSX
- Supplementary Tables S1-S2.DOCX
- Supplementary Tables S3-S6.xlsx
