# Supplementary material for: Arbuscular Mycorrhizal Symbiosis Triggers Major Changes in Primary Metabolism Together With Modification of Defense Responses and Signaling in Both Roots and Leaves of Vitis vinifera
Source: Front Plant Sci. 2021 Aug 25;12:721614. doi: 10.3389/fpls.2021.721614 (PMC8424087; doi:10.3389/fpls.2021.721614)
Supplement: Supplementary Figures 1–4 — Three-dimensional principal component analysis (3D PCA) of GC-MS and LC-MS metabolite levels in roots and leaves. [file Data_Sheet_1.zip › Supplementary Table S8.XLSX]

## Sheet: Leaf_RefGenes_1
	Well	Fluor	Target	Content	Sample	Melt Temp
	A07	SYBR	Actin	Unkn-16	315/A	81
	A08	SYBR	Actin	Unkn-16	315/A	81.5
	A09	SYBR	Actin	Unkn-16	315/A	81
	A10	SYBR	Actin	Unkn-23	317/A	81
	A11	SYBR	Actin	Unkn-23	317/A	81
	A12	SYBR	Actin	Unkn-23	317/A	81
	B07	SYBR	Actin	Unkn-17	316/A	81
	B08	SYBR	Actin	Unkn-17	316/A	81
	B09	SYBR	Actin	Unkn-17	316/A	81
	B10	SYBR	Actin	Unkn-24	319/A	81
	B11	SYBR	Actin	Unkn-24	319/A	81
	B12	SYBR	Actin	Unkn-24	319/A	81
	C07	SYBR	Actin	Unkn-18	323/A	81
	C08	SYBR	Actin	Unkn-18	323/A	81
	C09	SYBR	Actin	Unkn-18	323/A	81
	C10	SYBR	Actin	Unkn-25	322/A	81
	C11	SYBR	Actin	Unkn-25	322/A	81
	C12	SYBR	Actin	Unkn-25	322/A	81
	D07	SYBR	Actin	Unkn-19	326/A	81
	D08	SYBR	Actin	Unkn-19	326/A	81
	D09	SYBR	Actin	Unkn-19	326/A	81
	D10	SYBR	Actin	Unkn-26	327/A	81
	D11	SYBR	Actin	Unkn-26	327/A	81
	D12	SYBR	Actin	Unkn-26	327/A	81
	E07	SYBR	Actin	Unkn-20	331/A	81
	E08	SYBR	Actin	Unkn-20	331/A	81
	E09	SYBR	Actin	Unkn-20	331/A	81
	E10	SYBR	Actin	Unkn-27	332/A	81
	E11	SYBR	Actin	Unkn-27	332/A	81
	E12	SYBR	Actin	Unkn-27	332/A	81
	F07	SYBR	Actin	Unkn-21	333/A	81
	F08	SYBR	Actin	Unkn-21	333/A	81
	F09	SYBR	Actin	Unkn-21	333/A	81
	F10	SYBR	Actin	Unkn-28	337/A	81
	F11	SYBR	Actin	Unkn-28	337/A	81
	F12	SYBR	Actin	Unkn-28	337/A	81
	H07	SYBR	Actin	NTC-02		75
	H08	SYBR	Actin	NTC-02		None
	H09	SYBR	Actin	NTC-02		74
	H11	SYBR	EF1a	Unkn-30	InterRun	80.5
	H12	SYBR	EF1a	Unkn-30	InterRun	80.5
	A01	SYBR	EF1cs	Unkn-01	315/A	78.5
	A02	SYBR	EF1cs	Unkn-01	315/A	79
	A03	SYBR	EF1cs	Unkn-01	315/A	79
	A04	SYBR	EF1cs	Unkn-08	317/A	79
	A05	SYBR	EF1cs	Unkn-08	317/A	79
	A06	SYBR	EF1cs	Unkn-08	317/A	79		EF1cs
	B01	SYBR	EF1cs	Unkn-02	316/A	79
	B02	SYBR	EF1cs	Unkn-02	316/A	79
	B03	SYBR	EF1cs	Unkn-02	316/A	79
	B04	SYBR	EF1cs	Unkn-09	319/A	79
	B05	SYBR	EF1cs	Unkn-09	319/A	79
	B06	SYBR	EF1cs	Unkn-09	319/A	79
	C01	SYBR	EF1cs	Unkn-03	323/A	79
	C02	SYBR	EF1cs	Unkn-03	323/A	79
	C03	SYBR	EF1cs	Unkn-03	323/A	79
	C04	SYBR	EF1cs	Unkn-10	322/A	79
	C05	SYBR	EF1cs	Unkn-10	322/A	79
	C06	SYBR	EF1cs	Unkn-10	322/A	79
	D01	SYBR	EF1cs	Unkn-04	326/A	79
	D02	SYBR	EF1cs	Unkn-04	326/A	79
	D03	SYBR	EF1cs	Unkn-04	326/A	79
	D04	SYBR	EF1cs	Unkn-11	327/A	78.5
	D05	SYBR	EF1cs	Unkn-11	327/A	79
	D06	SYBR	EF1cs	Unkn-11	327/A	79		ACTIN
	E01	SYBR	EF1cs	Unkn-05	331/A	79
	E02	SYBR	EF1cs	Unkn-05	331/A	79
	E03	SYBR	EF1cs	Unkn-05	331/A	79
	E04	SYBR	EF1cs	Unkn-12	332/A	79
	E05	SYBR	EF1cs	Unkn-12	332/A	79
	E06	SYBR	EF1cs	Unkn-12	332/A	79
	F01	SYBR	EF1cs	Unkn-06	333/A	78.5
	F02	SYBR	EF1cs	Unkn-06	333/A	78.5
	F03	SYBR	EF1cs	Unkn-06	333/A	78.5
	F04	SYBR	EF1cs	Unkn-13	337/A	78.5
	F05	SYBR	EF1cs	Unkn-13	337/A	78.5
	F06	SYBR	EF1cs	Unkn-13	337/A	78.5
	H01	SYBR	EF1cs	NTC-01		None
	H02	SYBR	EF1cs	NTC-01		None
	H03	SYBR	EF1cs	NTC-01		None

## Sheet: Leaf_Ref Genes_2
	Well	Fluor	Target	Content	Sample	Melt Temp
	A01	SYBR	EF1cs	Unkn-01	313/A	78.5
	A02	SYBR	EF1cs	Unkn-01	313/A	78.5
	A03	SYBR	EF1cs	Unkn-01	313/A	78.5
	A04	SYBR	EF1cs	Unkn-07	314/A	78.5
	A05	SYBR	EF1cs	Unkn-07	314/A	79
	A06	SYBR	EF1cs	Unkn-07	314/A	78.5
	B01	SYBR	EF1cs	Unkn-02	318/A	78.5
	B02	SYBR	EF1cs	Unkn-02	318/A	78.5
	B03	SYBR	EF1cs	Unkn-02	318/A	78.5
	B04	SYBR	EF1cs	Unkn-08	320/A	78.5
	B05	SYBR	EF1cs	Unkn-08	320/A	78.5
	B06	SYBR	EF1cs	Unkn-08	320/A	78.5		EF1cs
	C01	SYBR	EF1cs	Unkn-03	321/A	78.5
	C02	SYBR	EF1cs	Unkn-03	321/A	78.5
	C03	SYBR	EF1cs	Unkn-03	321/A	78.5
	C04	SYBR	EF1cs	Unkn-09	324/A	78.5
	C05	SYBR	EF1cs	Unkn-09	324/A	78.5
	C06	SYBR	EF1cs	Unkn-09	324/A	78.5
	D01	SYBR	EF1cs	Unkn-04	335/A	78.5
	D02	SYBR	EF1cs	Unkn-04	335/A	78.5
	D03	SYBR	EF1cs	Unkn-04	335/A	78.5
	D04	SYBR	EF1cs	Unkn-10	330/A	78.5
	D05	SYBR	EF1cs	Unkn-10	330/A	78.5
	D06	SYBR	EF1cs	Unkn-10	330/A	78.5
	E01	SYBR	EF1cs	Unkn-05	336/A	78.5
	E02	SYBR	EF1cs	Unkn-05	336/A	78.5
	E03	SYBR	EF1cs	Unkn-05	336/A	78.5
	E04	SYBR	EF1cs	Unkn-11	334/A	78.5
	E05	SYBR	EF1cs	Unkn-11	334/A	78.5		ACTIN
	E06	SYBR	EF1cs	Unkn-11	334/A	78.5
	F01	SYBR	EF1cs	Unkn-06	338/A	78.5
	F02	SYBR	EF1cs	Unkn-06	338/A	78.5
	F03	SYBR	EF1cs	Unkn-06	338/A	78.5
	F04	SYBR	EF1cs	Unkn-12	339/A	78.5
	F05	SYBR	EF1cs	Unkn-12	339/A	78.5
	F06	SYBR	EF1cs	Unkn-12	339/A	78.5
	H01	SYBR	EF1cs	NTC-01		None
	H02	SYBR	EF1cs	NTC-01		None
	H03	SYBR	EF1cs	NTC-01		None
	H10	SYBR	EF1a	Unkn-30	InterRun	79.5
	H11	SYBR	EF1a	Unkn-30	InterRun	79.5
	H12	SYBR	EF1a	Unkn-30	InterRun	79.5
	A07	SYBR	Actin	Unkn-13	313/A	81.5
	A08	SYBR	Actin	Unkn-13	313/A	81.5
	A09	SYBR	Actin	Unkn-13	313/A	81.5
	A10	SYBR	Actin	Unkn-19	314/A	81.5
	A11	SYBR	Actin	Unkn-19	314/A	81
	A12	SYBR	Actin	Unkn-19	314/A	81
	B07	SYBR	Actin	Unkn-14	318/A	81.5
	B08	SYBR	Actin	Unkn-14	318/A	81.5
	B09	SYBR	Actin	Unkn-14	318/A	81.5
	B10	SYBR	Actin	Unkn-20	320/A	81.5
	B11	SYBR	Actin	Unkn-20	320/A	81.5
	B12	SYBR	Actin	Unkn-20	320/A	81.5
	C07	SYBR	Actin	Unkn-15	321/A	81.5
	C08	SYBR	Actin	Unkn-15	321/A	81.5
	C09	SYBR	Actin	Unkn-15	321/A	81.5
	C10	SYBR	Actin	Unkn-21	324/A	81.5
	C11	SYBR	Actin	Unkn-21	324/A	81.5
	C12	SYBR	Actin	Unkn-21	324/A	81.5
	D07	SYBR	Actin	Unkn-16	335/A	81.5
	D08	SYBR	Actin	Unkn-16	335/A	81.5
	D09	SYBR	Actin	Unkn-16	335/A	81.5
	D10	SYBR	Actin	Unkn-22	330/A	81.5
	D11	SYBR	Actin	Unkn-22	330/A	81.5
	D12	SYBR	Actin	Unkn-22	330/A	81.5
	E07	SYBR	Actin	Unkn-17	336/A	81.5
	E08	SYBR	Actin	Unkn-17	336/A	81.5
	E09	SYBR	Actin	Unkn-17	336/A	81.5
	E10	SYBR	Actin	Unkn-23	334/A	81.5
	E11	SYBR	Actin	Unkn-23	334/A	81.5
	E12	SYBR	Actin	Unkn-23	334/A	81.5
	F07	SYBR	Actin	Unkn-18	338/A	81.5
	F08	SYBR	Actin	Unkn-18	338/A	81.5
	F09	SYBR	Actin	Unkn-18	338/A	81.5
	F10	SYBR	Actin	Unkn-24	339/A	81.5
	F11	SYBR	Actin	Unkn-24	339/A	81.5
	F12	SYBR	Actin	Unkn-24	339/A	81.5
	H07	SYBR	Actin	NTC-02		75
	H09	SYBR	Actin	NTC-02		75

## Sheet: Leaf_SUC11_SUC12_1
	Well	Fluor	Target	Content	Sample	Melt Temp
	H10	SYBR	EF1a	Unkn-30	InterRun	80
	H11	SYBR	EF1a	Unkn-30	InterRun	80
	H12	SYBR	EF1a	Unkn-30	InterRun	80
	A01	SYBR	SUC11	Unkn-01	315/A	83.5
	A02	SYBR	SUC11	Unkn-01	315/A	84
	A03	SYBR	SUC11	Unkn-01	315/A	84
	A04	SYBR	SUC11	Unkn-08	317/A	84
	A05	SYBR	SUC11	Unkn-08	317/A	84
	A06	SYBR	SUC11	Unkn-08	317/A	84
	B01	SYBR	SUC11	Unkn-02	316/A	84
	B02	SYBR	SUC11	Unkn-02	316/A	84
	B03	SYBR	SUC11	Unkn-02	316/A	84
	B04	SYBR	SUC11	Unkn-09	319/A	84
	B05	SYBR	SUC11	Unkn-09	319/A	84		SUC11
	B06	SYBR	SUC11	Unkn-09	319/A	84
	C01	SYBR	SUC11	Unkn-03	323/A	84
	C02	SYBR	SUC11	Unkn-03	323/A	84
	C03	SYBR	SUC11	Unkn-03	323/A	84
	C04	SYBR	SUC11	Unkn-10	322/A	84
	C05	SYBR	SUC11	Unkn-10	322/A	84
	C06	SYBR	SUC11	Unkn-10	322/A	84
	D01	SYBR	SUC11	Unkn-04	326/A	84
	D02	SYBR	SUC11	Unkn-04	326/A	84
	D03	SYBR	SUC11	Unkn-04	326/A	83.5
	D04	SYBR	SUC11	Unkn-11	327/A	84
	D05	SYBR	SUC11	Unkn-11	327/A	84
	D06	SYBR	SUC11	Unkn-11	327/A	84
	E01	SYBR	SUC11	Unkn-05	331/A	83.5
	E02	SYBR	SUC11	Unkn-05	331/A	84
	E03	SYBR	SUC11	Unkn-05	331/A	83.5
	E04	SYBR	SUC11	Unkn-12	332/A	83.5
	E05	SYBR	SUC11	Unkn-12	332/A	83.5
	E06	SYBR	SUC11	Unkn-12	332/A	83.5
	F02	SYBR	SUC11	Unkn-06	333/A	83
	F03	SYBR	SUC11	Unkn-06	333/A	83
	F04	SYBR	SUC11	Unkn-13	337/A	83.5		SUC12
	F06	SYBR	SUC11	Unkn-13	337/A	83.5
	H01	SYBR	SUC11	NTC-01		None
	H02	SYBR	SUC11	NTC-01		None
	H03	SYBR	SUC11	NTC-01		None
	A07	SYBR	SUC12	Unkn-16	315/A	81.5
	A08	SYBR	SUC12	Unkn-16	315/A	81.5
	A09	SYBR	SUC12	Unkn-16	315/A	81.5
	A10	SYBR	SUC12	Unkn-23	317/A	81.5
	A11	SYBR	SUC12	Unkn-23	317/A	81.5
	A12	SYBR	SUC12	Unkn-23	317/A	81.5
	B07	SYBR	SUC12	Unkn-17	316/A	81.5
	B08	SYBR	SUC12	Unkn-17	316/A	81.5
	B09	SYBR	SUC12	Unkn-17	316/A	81.5
	B10	SYBR	SUC12	Unkn-24	319/A	81.5
	B11	SYBR	SUC12	Unkn-24	319/A	81.5
	B12	SYBR	SUC12	Unkn-24	319/A	81.5
	C07	SYBR	SUC12	Unkn-18	323/A	81.5
	C08	SYBR	SUC12	Unkn-18	323/A	81.5
	C09	SYBR	SUC12	Unkn-18	323/A	81.5
	C10	SYBR	SUC12	Unkn-25	322/A	81.5
	C11	SYBR	SUC12	Unkn-25	322/A	81.5
	C12	SYBR	SUC12	Unkn-25	322/A	81.5
	D07	SYBR	SUC12	Unkn-19	326/A	81.5
	D08	SYBR	SUC12	Unkn-19	326/A	81.5
	D09	SYBR	SUC12	Unkn-19	326/A	81.5
	D10	SYBR	SUC12	Unkn-26	327/A	81.5
	D11	SYBR	SUC12	Unkn-26	327/A	81.5
	D12	SYBR	SUC12	Unkn-26	327/A	81.5
	E07	SYBR	SUC12	Unkn-20	331/A	81.5
	E08	SYBR	SUC12	Unkn-20	331/A	81.5
	E09	SYBR	SUC12	Unkn-20	331/A	81.5
	E10	SYBR	SUC12	Unkn-27	332/A	81.5
	E11	SYBR	SUC12	Unkn-27	332/A	81.5
	E12	SYBR	SUC12	Unkn-27	332/A	81.5
	F07	SYBR	SUC12	Unkn-21	333/A	81.5
	F08	SYBR	SUC12	Unkn-21	333/A	81.5
	F09	SYBR	SUC12	Unkn-21	333/A	81.5
	F10	SYBR	SUC12	Unkn-28	337/A	81.5
	F11	SYBR	SUC12	Unkn-28	337/A	81.5
	F12	SYBR	SUC12	Unkn-28	337/A	81.5
	H07	SYBR	SUC12	NTC-02		None
	H08	SYBR	SUC12	NTC-02		None
	H09	SYBR	SUC12	NTC-02		None

## Sheet: Leaf_SUC27_1
	Well	Fluor	Target	Content	Sample	Melt Temp
	H10	SYBR	EF1a	Unkn-30	InterRun	80
	H11	SYBR	EF1a	Unkn-30	InterRun	80
	H12	SYBR	EF1a	Unkn-30	InterRun	80
	A01	SYBR	SUC27	Unkn-01	315/A	80.5
	A02	SYBR	SUC27	Unkn-01	315/A	80.5
	A03	SYBR	SUC27	Unkn-01	315/A	80.5
	A04	SYBR	SUC27	Unkn-08	317/A	80.5
	A05	SYBR	SUC27	Unkn-08	317/A	80.5
	A06	SYBR	SUC27	Unkn-08	317/A	80.5
	B01	SYBR	SUC27	Unkn-02	316/A	81
	B02	SYBR	SUC27	Unkn-02	316/A	80.5
	B03	SYBR	SUC27	Unkn-02	316/A	80.5
	B04	SYBR	SUC27	Unkn-09	319/A	80.5		SUC27
	B05	SYBR	SUC27	Unkn-09	319/A	80.5
	B06	SYBR	SUC27	Unkn-09	319/A	80.5
	D01	SYBR	SUC27	Unkn-04	326/A	80.5
	D02	SYBR	SUC27	Unkn-04	326/A	80.5
	D03	SYBR	SUC27	Unkn-04	326/A	80.5
	D04	SYBR	SUC27	Unkn-11	327/A	80.5
	D05	SYBR	SUC27	Unkn-11	327/A	80.5
	D06	SYBR	SUC27	Unkn-11	327/A	80.5
	E01	SYBR	SUC27	Unkn-05	331/A	80.5
	E02	SYBR	SUC27	Unkn-05	331/A	80.5
	E03	SYBR	SUC27	Unkn-05	331/A	80.5
	E04	SYBR	SUC27	Unkn-12	332/A	80.5
	E05	SYBR	SUC27	Unkn-12	332/A	80.5
	E06	SYBR	SUC27	Unkn-12	332/A	80.5
	F01	SYBR	SUC27	Unkn-06	333/A	80.5
	F02	SYBR	SUC27	Unkn-06	333/A	80.5
	F03	SYBR	SUC27	Unkn-06	333/A	80.5
	F04	SYBR	SUC27	Unkn-13	337/A	80.5
	F05	SYBR	SUC27	Unkn-13	337/A	80.5
	F06	SYBR	SUC27	Unkn-13	337/A	80.5
	G01	SYBR	SUC27	Unkn-07	323/A	80.5
	G02	SYBR	SUC27	Unkn-07	323/A	80.5
	G03	SYBR	SUC27	Unkn-07	323/A	80.5
	G04	SYBR	SUC27	Unkn-14	322/A	80.5
	G05	SYBR	SUC27	Unkn-14	322/A	80
	G06	SYBR	SUC27	Unkn-14	322/A	80.5
	H01	SYBR	SUC27	NTC-01		None
	H02	SYBR	SUC27	NTC-01		None
	H03	SYBR	SUC27	NTC-01		None

## Sheet: Leaf_SUC27_2
	Well	Fluor	Target	Content	Sample	Melt Temp
	A01	SYBR	RiMST2	Unkn-01	316/D	76.5
	A02	SYBR	RiMST2	Unkn-01	316/D	77
	A03	SYBR	RiMST2	Unkn-01	316/D	77
	A04	SYBR	Pht1.2	Unkn-07	316/D	82
	A05	SYBR	Pht1.2	Unkn-07	316/D	82
	A06	SYBR	Pht1.2	Unkn-07	316/D	82
	A07	SYBR	SUC27	Unkn-13	313/A	80
	A08	SYBR	SUC27	Unkn-13	313/A	80.5
	A09	SYBR	SUC27	Unkn-13	313/A	80.5
	A10	SYBR	SUC27	Unkn-14	314/A	80
	A11	SYBR	SUC27	Unkn-14	314/A	80
	A12	SYBR	SUC27	Unkn-14	314/A	80
	B01	SYBR	RiMST2	Unkn-02	321/D	77
	B03	SYBR	RiMST2	Unkn-02	321/D	77
	B04	SYBR	Pht1.2	Unkn-08	321/D	82
	B05	SYBR	Pht1.2	Unkn-08	321/D	82
	B06	SYBR	Pht1.2	Unkn-08	321/D	82
	B07	SYBR	SUC27	Unkn-15	318/A	80.5
	B08	SYBR	SUC27	Unkn-15	318/A	80.5
	B09	SYBR	SUC27	Unkn-15	318/A	80.5		SUC27
	B10	SYBR	SUC27	Unkn-16	320/A	80.5
	B11	SYBR	SUC27	Unkn-16	320/A	80
	B12	SYBR	SUC27	Unkn-16	320/A	80
	C01	SYBR	RiMST2	Unkn-03	335/D	77
	C02	SYBR	RiMST2	Unkn-03	335/D	76.5
	C03	SYBR	RiMST2	Unkn-03	335/D	76.5
	C04	SYBR	Pht1.2	Unkn-09	335/D	82
	C05	SYBR	Pht1.2	Unkn-09	335/D	82
	C06	SYBR	Pht1.2	Unkn-09	335/D	82
	C07	SYBR	SUC27	Unkn-17	321/A	80.5
	C08	SYBR	SUC27	Unkn-17	321/A	80.5
	C09	SYBR	SUC27	Unkn-17	321/A	80
	C10	SYBR	SUC27	Unkn-18	324/A	80
	C11	SYBR	SUC27	Unkn-18	324/A	80
	C12	SYBR	SUC27	Unkn-18	324/A	80
	D01	SYBR	RiMST2	Unkn-04	338/D	77
	D02	SYBR	RiMST2	Unkn-04	338/D	76.5
	D04	SYBR	Pht1.2	Unkn-10	338/D	82
	D05	SYBR	Pht1.2	Unkn-10	338/D	82
	D06	SYBR	Pht1.2	Unkn-10	338/D	82
	D07	SYBR	SUC27	Unkn-19	335/A	80.5
	D08	SYBR	SUC27	Unkn-19	335/A	80.5
	D09	SYBR	SUC27	Unkn-19	335/A	80
	D10	SYBR	SUC27	Unkn-20	330/A	80
	D11	SYBR	SUC27	Unkn-20	330/A	80
	D12	SYBR	SUC27	Unkn-20	330/A	80.5
	E01	SYBR	RiMST2	Unkn-05	330/D	None
	E02	SYBR	RiMST2	Unkn-05	330/D	None
	E03	SYBR	RiMST2	Unkn-05	330/D	None
	E04	SYBR	Pht1.2	Unkn-11	330/D	82
	E06	SYBR	Pht1.2	Unkn-11	330/D	82
	E07	SYBR	SUC27	Unkn-21	336/A	80
	E08	SYBR	SUC27	Unkn-21	336/A	80
	E09	SYBR	SUC27	Unkn-21	336/A	80
	E10	SYBR	SUC27	Unkn-22	334/A	80
	E11	SYBR	SUC27	Unkn-22	334/A	80.5
	E12	SYBR	SUC27	Unkn-22	334/A	80.5
	F01	SYBR	RiMST2	Unkn-06	339/D	None
	F02	SYBR	RiMST2	Unkn-06	339/D	None
	F04	SYBR	Pht1.2	Unkn-12	339/D	82
	F05	SYBR	Pht1.2	Unkn-12	339/D	82
	F06	SYBR	Pht1.2	Unkn-12	339/D	82
	F07	SYBR	SUC27	Unkn-23	338/A	80
	F08	SYBR	SUC27	Unkn-23	338/A	80
	F09	SYBR	SUC27	Unkn-23	338/A	80
	F10	SYBR	SUC27	Unkn-24	339/A	80
	F11	SYBR	SUC27	Unkn-24	339/A	80
	F12	SYBR	SUC27	Unkn-24	339/A	80
	H01	SYBR	RiMST2	NTC-01		68
	H02	SYBR	RiMST2	NTC-01		None
	H03	SYBR	RiMST2	NTC-01		None
	H04	SYBR	Pht1.2	NTC-02		None
	H05	SYBR	Pht1.2	NTC-02		None
	H06	SYBR	Pht1.2	NTC-02		None
	H07	SYBR	SUC27	NTC-03		None
	H08	SYBR	SUC27	NTC-03		None
	H09	SYBR	SUC27	NTC-03		None
	H10	SYBR	EF1a	Unkn-30	InterRun	79.5
	H11	SYBR	EF1a	Unkn-30	InterRun	79.5
	H12	SYBR	EF1a	Unkn-30	InterRun	79.5

## Sheet: Leaf_LOX3_LOX9_1
	Well	Fluor	Target	Content	Sample	Melt Temp
	H10	SYBR	EF1a	Unkn-30	InterRun	80
	H11	SYBR	EF1a	Unkn-30	InterRun	80
	H12	SYBR	EF1a	Unkn-30	InterRun	80
	A07	SYBR	LOX3	Unkn-16	315/A	81
	A08	SYBR	LOX3	Unkn-16	315/A	81
	A09	SYBR	LOX3	Unkn-16	315/A	81
	A10	SYBR	LOX3	Unkn-23	317/A	81		LOX3
	A11	SYBR	LOX3	Unkn-23	317/A	81
	A12	SYBR	LOX3	Unkn-23	317/A	81
	B07	SYBR	LOX3	Unkn-17	316/A	81
	B08	SYBR	LOX3	Unkn-17	316/A	81
	B09	SYBR	LOX3	Unkn-17	316/A	81
	B10	SYBR	LOX3	Unkn-24	319/A	81
	B11	SYBR	LOX3	Unkn-24	319/A	81
	B12	SYBR	LOX3	Unkn-24	319/A	81
	C07	SYBR	LOX3	Unkn-18	323/A	81
	C08	SYBR	LOX3	Unkn-18	323/A	81
	C09	SYBR	LOX3	Unkn-18	323/A	81
	C10	SYBR	LOX3	Unkn-25	322/A	81
	C11	SYBR	LOX3	Unkn-25	322/A	81
	C12	SYBR	LOX3	Unkn-25	322/A	81
	D07	SYBR	LOX3	Unkn-19	326/A	81
	D08	SYBR	LOX3	Unkn-19	326/A	81
	D09	SYBR	LOX3	Unkn-19	326/A	81
	D10	SYBR	LOX3	Unkn-26	327/A	81
	D11	SYBR	LOX3	Unkn-26	327/A	81		LOX9
	D12	SYBR	LOX3	Unkn-26	327/A	81
	E07	SYBR	LOX3	Unkn-20	331/A	81
	E08	SYBR	LOX3	Unkn-20	331/A	81
	E09	SYBR	LOX3	Unkn-20	331/A	81
	E10	SYBR	LOX3	Unkn-27	332/A	81
	E11	SYBR	LOX3	Unkn-27	332/A	81
	E12	SYBR	LOX3	Unkn-27	332/A	81
	F07	SYBR	LOX3	Unkn-21	333/A	81
	F08	SYBR	LOX3	Unkn-21	333/A	81
	F09	SYBR	LOX3	Unkn-21	333/A	81
	F10	SYBR	LOX3	Unkn-28	337/A	81
	F11	SYBR	LOX3	Unkn-28	337/A	81
	F12	SYBR	LOX3	Unkn-28	337/A	81
	H07	SYBR	LOX3	NTC-02		None
	H08	SYBR	LOX3	NTC-02		78.5
	H09	SYBR	LOX3	NTC-02		None
	A01	SYBR	LOX9	Unkn-01	315/A	80
	A02	SYBR	LOX9	Unkn-01	315/A	80
	A03	SYBR	LOX9	Unkn-01	315/A	80
	A04	SYBR	LOX9	Unkn-08	317/A	80
	A05	SYBR	LOX9	Unkn-08	317/A	80
	A06	SYBR	LOX9	Unkn-08	317/A	80
	B01	SYBR	LOX9	Unkn-02	316/A	80
	B02	SYBR	LOX9	Unkn-02	316/A	80
	B03	SYBR	LOX9	Unkn-02	316/A	80
	B04	SYBR	LOX9	Unkn-09	319/A	80
	B05	SYBR	LOX9	Unkn-09	319/A	80
	B06	SYBR	LOX9	Unkn-09	319/A	80
	C01	SYBR	LOX9	Unkn-03	323/A	80
	C02	SYBR	LOX9	Unkn-03	323/A	80
	C03	SYBR	LOX9	Unkn-03	323/A	80
	C04	SYBR	LOX9	Unkn-10	322/A	80
	C05	SYBR	LOX9	Unkn-10	322/A	80
	C06	SYBR	LOX9	Unkn-10	322/A	80
	D01	SYBR	LOX9	Unkn-04	326/A	80
	D02	SYBR	LOX9	Unkn-04	326/A	80
	D03	SYBR	LOX9	Unkn-04	326/A	80
	D04	SYBR	LOX9	Unkn-11	327/A	80
	D05	SYBR	LOX9	Unkn-11	327/A	80
	D06	SYBR	LOX9	Unkn-11	327/A	80
	E01	SYBR	LOX9	Unkn-05	331/A	80
	E02	SYBR	LOX9	Unkn-05	331/A	80
	E03	SYBR	LOX9	Unkn-05	331/A	80
	E04	SYBR	LOX9	Unkn-12	332/A	80
	E05	SYBR	LOX9	Unkn-12	332/A	80
	E06	SYBR	LOX9	Unkn-12	332/A	80
	F01	SYBR	LOX9	Unkn-06	333/A	79.5
	F02	SYBR	LOX9	Unkn-06	333/A	80
	F03	SYBR	LOX9	Unkn-06	333/A	80
	F04	SYBR	LOX9	Unkn-13	337/A	80
	F05	SYBR	LOX9	Unkn-13	337/A	80
	F06	SYBR	LOX9	Unkn-13	337/A	80
	H01	SYBR	LOX9	NTC-01		None
	H02	SYBR	LOX9	NTC-01		73
	H03	SYBR	LOX9	NTC-01		None

## Sheet: Leaf_LOX9_CIN2_2
	Well	Fluor	Target	Content	Sample	Melt Temp
	A07	SYBR	LOX9	Unkn-13	313/D	80
	A08	SYBR	LOX9	Unkn-13	313/D	80.5
	A09	SYBR	LOX9	Unkn-13	313/D	80.5
	A10	SYBR	LOX9	Unkn-19	314/D	80.5
	A11	SYBR	LOX9	Unkn-19	314/D	80.5
	A12	SYBR	LOX9	Unkn-19	314/D	None
	B07	SYBR	LOX9	Unkn-14	318/D	80.5
	B08	SYBR	LOX9	Unkn-14	318/D	80.5
	B09	SYBR	LOX9	Unkn-14	318/D	80.5		CIN2
	B10	SYBR	LOX9	Unkn-20	320/D	80.5
	B11	SYBR	LOX9	Unkn-20	320/D	80.5
	B12	SYBR	LOX9	Unkn-20	320/D	80
	C07	SYBR	LOX9	Unkn-15	321/D	80.5
	C08	SYBR	LOX9	Unkn-15	321/D	80
	C09	SYBR	LOX9	Unkn-15	321/D	80.5
	C10	SYBR	LOX9	Unkn-21	324/D	80.5
	C11	SYBR	LOX9	Unkn-21	324/D	80
	C12	SYBR	LOX9	Unkn-21	324/D	80
	D07	SYBR	LOX9	Unkn-16	335/D	80.5
	D08	SYBR	LOX9	Unkn-16	335/D	80.5
	D09	SYBR	LOX9	Unkn-16	335/D	80
	D10	SYBR	LOX9	Unkn-22	330/D	80
	D11	SYBR	LOX9	Unkn-22	330/D	80		LOX9
	D12	SYBR	LOX9	Unkn-22	330/D	80
	E07	SYBR	LOX9	Unkn-17	336/D	80
	E08	SYBR	LOX9	Unkn-17	336/D	80
	E09	SYBR	LOX9	Unkn-17	336/D	80
	E10	SYBR	LOX9	Unkn-23	334/D	80
	E11	SYBR	LOX9	Unkn-23	334/D	80
	E12	SYBR	LOX9	Unkn-23	334/D	None
	F07	SYBR	LOX9	Unkn-18	338/D	80
	F08	SYBR	LOX9	Unkn-18	338/D	80
	F09	SYBR	LOX9	Unkn-18	338/D	80
	F10	SYBR	LOX9	Unkn-24	339/D	80
	F11	SYBR	LOX9	Unkn-24	339/D	80
	F12	SYBR	LOX9	Unkn-24	339/D	80
	H07	SYBR	LOX9	NTC-02		None
	H08	SYBR	LOX9	NTC-02		None
	H09	SYBR	LOX9	NTC-02		None
	H10	SYBR	EF1a	Unkn-30	InterRun	79.5
	H11	SYBR	EF1a	Unkn-30	InterRun	79.5
	H12	SYBR	EF1a	Unkn-30	InterRun	79.5
	A01	SYBR	CIN2	Unkn-01	313/A	78.5
	A02	SYBR	CIN2	Unkn-01	313/A	79.5
	A03	SYBR	CIN2	Unkn-01	313/A	79.5
	A04	SYBR	CIN2	Unkn-07	314/A	79.5
	A05	SYBR	CIN2	Unkn-07	314/A	79.5
	A06	SYBR	CIN2	Unkn-07	314/A	79.5
	B01	SYBR	CIN2	Unkn-02	318/A	79.5
	B02	SYBR	CIN2	Unkn-02	318/A	79.5
	B03	SYBR	CIN2	Unkn-02	318/A	79
	B04	SYBR	CIN2	Unkn-08	320/D	79
	B05	SYBR	CIN2	Unkn-08	320/D	79
	B06	SYBR	CIN2	Unkn-08	320/D	79.5
	C01	SYBR	CIN2	Unkn-03	321/D	79
	C02	SYBR	CIN2	Unkn-03	321/D	79
	C03	SYBR	CIN2	Unkn-03	321/D	79
	C04	SYBR	CIN2	Unkn-09	324/D	79
	C05	SYBR	CIN2	Unkn-09	324/D	79
	C06	SYBR	CIN2	Unkn-09	324/D	79
	D01	SYBR	CIN2	Unkn-04	335/D	79.5
	D02	SYBR	CIN2	Unkn-04	335/D	79
	D03	SYBR	CIN2	Unkn-04	335/D	78.5
	D04	SYBR	CIN2	Unkn-10	330/D	78.5
	D05	SYBR	CIN2	Unkn-10	330/D	79
	D06	SYBR	CIN2	Unkn-10	330/D	78.5
	E01	SYBR	CIN2	Unkn-05	336/D	78.5
	E02	SYBR	CIN2	Unkn-05	336/D	79
	E03	SYBR	CIN2	Unkn-05	336/D	79
	E04	SYBR	CIN2	Unkn-11	334/D	78
	E05	SYBR	CIN2	Unkn-11	334/D	78.5
	E06	SYBR	CIN2	Unkn-11	334/D	79
	F01	SYBR	CIN2	Unkn-06	338/D	78.5
	F02	SYBR	CIN2	Unkn-06	338/D	78.5
	F03	SYBR	CIN2	Unkn-06	338/D	78.5
	F04	SYBR	CIN2	Unkn-12	339/D	79
	F05	SYBR	CIN2	Unkn-12	339/D	78.5
	F06	SYBR	CIN2	Unkn-12	339/D	78.5
	H01	SYBR	CIN2	NTC-01		None
	H02	SYBR	CIN2	NTC-01		None
	H03	SYBR	CIN2	NTC-01		None

## Sheet: Leaf_CIN2_WINV_1
	Well	Fluor	Target	Content	Sample	Melt Temp
	A07	SYBR	CIN2	Unkn-16	315/A	79
	A08	SYBR	CIN2	Unkn-16	315/A	79
	A09	SYBR	CIN2	Unkn-16	315/A	79
	A10	SYBR	CIN2	Unkn-23	317/A	78.5
	A11	SYBR	CIN2	Unkn-23	317/A	79
	A12	SYBR	CIN2	Unkn-23	317/A	79
	B07	SYBR	CIN2	Unkn-17	316/A	79
	B08	SYBR	CIN2	Unkn-17	316/A	79
	B09	SYBR	CIN2	Unkn-17	316/A	79		WINV
	B10	SYBR	CIN2	Unkn-24	319/A	79
	B11	SYBR	CIN2	Unkn-24	319/A	78.5
	B12	SYBR	CIN2	Unkn-24	319/A	79
	C07	SYBR	CIN2	Unkn-18	323/A	79
	C08	SYBR	CIN2	Unkn-18	323/A	79
	C09	SYBR	CIN2	Unkn-18	323/A	79
	C10	SYBR	CIN2	Unkn-25	322/A	79
	C11	SYBR	CIN2	Unkn-25	322/A	79
	C12	SYBR	CIN2	Unkn-25	322/A	78.5
	D07	SYBR	CIN2	Unkn-19	326/A	79
	D08	SYBR	CIN2	Unkn-19	326/A	79
	D09	SYBR	CIN2	Unkn-19	326/A	79
	D10	SYBR	CIN2	Unkn-26	327/A	78.5
	D11	SYBR	CIN2	Unkn-26	327/A	79
	D12	SYBR	CIN2	Unkn-26	327/A	79
	E07	SYBR	CIN2	Unkn-20	331/A	79
	E08	SYBR	CIN2	Unkn-20	331/A	79
	E09	SYBR	CIN2	Unkn-20	331/A	79
	E10	SYBR	CIN2	Unkn-27	332/A	79
	E11	SYBR	CIN2	Unkn-27	332/A	79
	E12	SYBR	CIN2	Unkn-27	332/A	79
	F07	SYBR	CIN2	Unkn-21	333/A	79
	F08	SYBR	CIN2	Unkn-21	333/A	79
	F09	SYBR	CIN2	Unkn-21	333/A	79
	F10	SYBR	CIN2	Unkn-28	337/A	79		CIN2
	F11	SYBR	CIN2	Unkn-28	337/A	79
	F12	SYBR	CIN2	Unkn-28	337/A	79
	H07	SYBR	CIN2	NTC-02		None
	H08	SYBR	CIN2	NTC-02		None
	H09	SYBR	CIN2	NTC-02		None
	H10	SYBR	EF1a	Unkn-30	InterRun	80
	H11	SYBR	EF1a	Unkn-30	InterRun	80
	H12	SYBR	EF1a	Unkn-30	InterRun	80
	A01	SYBR	WINV	Unkn-01	315/A	81
	A02	SYBR	WINV	Unkn-01	315/A	81
	A03	SYBR	WINV	Unkn-01	315/A	81
	A04	SYBR	WINV	Unkn-08	317/A	81
	A05	SYBR	WINV	Unkn-08	317/A	81
	A06	SYBR	WINV	Unkn-08	317/A	81
	B01	SYBR	WINV	Unkn-02	316/A	81
	B02	SYBR	WINV	Unkn-02	316/A	81
	B03	SYBR	WINV	Unkn-02	316/A	81
	B04	SYBR	WINV	Unkn-09	319/A	81
	B05	SYBR	WINV	Unkn-09	319/A	81
	B06	SYBR	WINV	Unkn-09	319/A	81
	C01	SYBR	WINV	Unkn-03	323/A	81
	C02	SYBR	WINV	Unkn-03	323/A	81
	C03	SYBR	WINV	Unkn-03	323/A	81
	C04	SYBR	WINV	Unkn-10	322/A	81
	C05	SYBR	WINV	Unkn-10	322/A	81
	C06	SYBR	WINV	Unkn-10	322/A	81
	D01	SYBR	WINV	Unkn-04	326/A	81
	D02	SYBR	WINV	Unkn-04	326/A	80.5
	D03	SYBR	WINV	Unkn-04	326/A	80.5
	D04	SYBR	WINV	Unkn-11	327/A	81
	D05	SYBR	WINV	Unkn-11	327/A	80.5
	D06	SYBR	WINV	Unkn-11	327/A	80.5
	E01	SYBR	WINV	Unkn-05	331/A	81
	E02	SYBR	WINV	Unkn-05	331/A	80.5
	E03	SYBR	WINV	Unkn-05	331/A	80.5
	E04	SYBR	WINV	Unkn-12	332/A	80.5
	E05	SYBR	WINV	Unkn-12	332/A	80.5
	E06	SYBR	WINV	Unkn-12	332/A	80.5
	F01	SYBR	WINV	Unkn-06	333/A	80.5
	F02	SYBR	WINV	Unkn-06	333/A	80.5
	F03	SYBR	WINV	Unkn-06	333/A	80.5
	F04	SYBR	WINV	Unkn-13	337/A	80.5
	F05	SYBR	WINV	Unkn-13	337/A	80.5
	F06	SYBR	WINV	Unkn-13	337/A	80.5
	H01	SYBR	WINV	NTC-01		None
	H02	SYBR	WINV	NTC-01		None
	H03	SYBR	WINV	NTC-01		None

## Sheet: Leaf_WRKY2_1
	Well	Fluor	Target	Content	Sample	Melt Temp
	H10	SYBR	EF1a	Unkn-30	InterRun	80
	H11	SYBR	EF1a	Unkn-30	InterRun	80
	H12	SYBR	EF1a	Unkn-30	InterRun	80
	A01	SYBR	WRKY22	Unkn-01	315/A	77.5
	A02	SYBR	WRKY22	Unkn-01	315/A	78
	A03	SYBR	WRKY22	Unkn-01	315/A	78
	A04	SYBR	WRKY22	Unkn-08	317/A	78
	A05	SYBR	WRKY22	Unkn-08	317/A	78
	A06	SYBR	WRKY22	Unkn-08	317/A	78
	B01	SYBR	WRKY22	Unkn-02	316/A	78
	B02	SYBR	WRKY22	Unkn-02	316/A	78
	B03	SYBR	WRKY22	Unkn-02	316/A	78		WRKY222
	B04	SYBR	WRKY22	Unkn-09	319/A	78
	B05	SYBR	WRKY22	Unkn-09	319/A	78
	B06	SYBR	WRKY22	Unkn-09	319/A	78
	C01	SYBR	WRKY22	Unkn-03	323/A	78
	C02	SYBR	WRKY22	Unkn-03	323/A	78
	C03	SYBR	WRKY22	Unkn-03	323/A	78
	C04	SYBR	WRKY22	Unkn-10	322/A	78
	C05	SYBR	WRKY22	Unkn-10	322/A	78
	C06	SYBR	WRKY22	Unkn-10	322/A	78
	D01	SYBR	WRKY22	Unkn-04	326/A	78
	D02	SYBR	WRKY22	Unkn-04	326/A	78
	D03	SYBR	WRKY22	Unkn-04	326/A	78
	D04	SYBR	WRKY22	Unkn-11	327/A	78
	D05	SYBR	WRKY22	Unkn-11	327/A	78
	D06	SYBR	WRKY22	Unkn-11	327/A	78
	E01	SYBR	WRKY22	Unkn-05	331/A	78
	E02	SYBR	WRKY22	Unkn-05	331/A	78
	E03	SYBR	WRKY22	Unkn-05	331/A	77.5
	E04	SYBR	WRKY22	Unkn-12	332/A	77.5
	E05	SYBR	WRKY22	Unkn-12	332/A	77.5
	E06	SYBR	WRKY22	Unkn-12	332/A	78
	F01	SYBR	WRKY22	Unkn-06	333/A	77.5
	F02	SYBR	WRKY22	Unkn-06	333/A	77.5
	F03	SYBR	WRKY22	Unkn-06	333/A	77.5
	F04	SYBR	WRKY22	Unkn-13	337/A	77.5
	F05	SYBR	WRKY22	Unkn-13	337/A	77.5
	F06	SYBR	WRKY22	Unkn-13	337/A	78
	H01	SYBR	WRKY22	NTC-01		None
	H02	SYBR	WRKY22	NTC-01		None
	H03	SYBR	WRKY22	NTC-01		None

## Sheet: Leaf_WRKY2_2
	Well	Fluor	Target	Content	Sample	Melt Temp
	A01	SYBR	WRKY2	Unkn-01	313/A	77.5
	A02	SYBR	WRKY2	Unkn-01	313/A	78
	A03	SYBR	WRKY2	Unkn-01	313/A	78
	A04	SYBR	WRKY2	Unkn-07	314/A	78
	A05	SYBR	WRKY2	Unkn-07	314/A	78
	A06	SYBR	WRKY2	Unkn-07	314/A	78
	B01	SYBR	WRKY2	Unkn-02	318/A	78
	B02	SYBR	WRKY2	Unkn-02	318/A	78		WRKY2
	B03	SYBR	WRKY2	Unkn-02	318/A	78
	B04	SYBR	WRKY2	Unkn-08	320/D	78
	B05	SYBR	WRKY2	Unkn-08	320/D	78
	B06	SYBR	WRKY2	Unkn-08	320/D	78
	C01	SYBR	WRKY2	Unkn-03	321/D	78
	C02	SYBR	WRKY2	Unkn-03	321/D	78
	C03	SYBR	WRKY2	Unkn-03	321/D	78
	C04	SYBR	WRKY2	Unkn-09	324/D	77.5
	C05	SYBR	WRKY2	Unkn-09	324/D	77.5
	C06	SYBR	WRKY2	Unkn-09	324/D	78
	D01	SYBR	WRKY2	Unkn-04	335/D	77.5
	D02	SYBR	WRKY2	Unkn-04	335/D	77.5
	D03	SYBR	WRKY2	Unkn-04	335/D	78
	D04	SYBR	WRKY2	Unkn-10	330/D	78
	D05	SYBR	WRKY2	Unkn-10	330/D	78
	D06	SYBR	WRKY2	Unkn-10	330/D	78
	E01	SYBR	WRKY2	Unkn-05	336/D	77.5
	E02	SYBR	WRKY2	Unkn-05	336/D	77.5
	E03	SYBR	WRKY2	Unkn-05	336/D	77.5
	E04	SYBR	WRKY2	Unkn-11	334/D	77
	E05	SYBR	WRKY2	Unkn-11	334/D	78
	E06	SYBR	WRKY2	Unkn-11	334/D	77.5
	F01	SYBR	WRKY2	Unkn-06	338/D	77.5
	F02	SYBR	WRKY2	Unkn-06	338/D	77.5
	F03	SYBR	WRKY2	Unkn-06	338/D	77.5
	F04	SYBR	WRKY2	Unkn-12	339/D	77.5
	F05	SYBR	WRKY2	Unkn-12	339/D	77
	F06	SYBR	WRKY2	Unkn-12	339/D	77.5
	H01	SYBR	WRKY2	NTC-01		None
	H02	SYBR	WRKY2	NTC-01		None
	H03	SYBR	WRKY2	NTC-01		None
	H04	SYBR	EF1a	Unkn-30	InterRun	79.5
	H05	SYBR	EF1a	Unkn-30	InterRun	79.5
	H06	SYBR	EF1a	Unkn-30	InterRun	79.5

[truncated: 6 more sheets: Leaf_SWEET4_SWEET17_2, Leaf_SWEET4_SWEET17_1, Leaf_AOS5_1, Leaf_AOC1_AOS5_2, Leaf_AOC1_1, Leaf_HT5_1]
