# Supplementary material for: Arbuscular Mycorrhizal Symbiosis Triggers Major Changes in Primary Metabolism Together With Modification of Defense Responses and Signaling in Both Roots and Leaves of Vitis vinifera
Source: Front Plant Sci. 2021 Aug 25;12:721614. doi: 10.3389/fpls.2021.721614 (PMC8424087; doi:10.3389/fpls.2021.721614)
Supplement: Supplementary Figures 1–4 — Three-dimensional principal component analysis (3D PCA) of GC-MS and LC-MS metabolite levels in roots and leaves. [file Data_Sheet_1.zip › Supplementary Tables S3-S6.xlsx]

## Sheet: Supp Table S3
Supplementary Table S3: all GC-MS metabolites identified in roots
Name	Chemical family	Average Rt(min)
CPD_4.914		4.914
CPD_5.250		5.25
CPD_6.061		6.061
Glycerol	sugar alcohol	6.342
Succinic acid	small organic acid	7.316
D-Glyceric acid	sugar acid	7.341
CPD_7.585		7.585
Fumaric acid	small organic acid	7.845
CPD_9.043		9.043
CPD_9.231		9.231
Malic acid	small organic acid	9.61
CPD_9.643		9.643
P_adipic acid	aliphatic acid	9.986
L-aspartic acid	aminoacid	10.02
CPD_10.089		10.089
Erythronic acid	sugar acid	10.125
4-Aminobutyric acid (GABA)	aminoacid derivative	10.159
L-Pyroglutamic acid	aminoacid	10.283
Threonic acid	sugar acid	10.345
CPD_10.504		10.504
CPD_10.783		10.783
2-Ketoglutaric acid	small organic acid	10.819
P_furanose_10.913	sugar	10.913
CPD_10.942		10.942
L-Tartaric acid	small organic acid	11.249
D-Arabinose	sugar	11.463
D-Ribose	sugar	11.601
CPD_11.629		11.629
CPD_11.720		11.72
CPD_11.773		11.773
L-Asparagine	aminoacid	11.806
Rhamnose	sugar	12.01
P_Levoglucosan	polyol	12.111
P_C5 sugar acid_12.210	sugar acid	12.21
P_C5 sugar acid_12.339	sugar acid	12.339
D-Ribonic acid	sugar acid	12.45
P_C5 sugar acid_12.557	sugar acid	12.557
P_sugar_12.587	sugar	12.587
P_sugar_12.625	sugar	12.625
CPD_12.645		12.645
P_sugar_12.738	sugar	12.738
P_sugar_12.827	sugar	12.827
CPD_12.853		12.853
Shikimic acid	cyclic organic acid	13.038
Citric acid	small oraganic acid	13.141
CPD_13.214		13.214
CPD_13.317		13.317
CPD_13.358		13.358
D-Fructose	sugar	13.462
D-Mannose	sugar	13.594
D-Galactose	sugar	13.645
CPD_13.766		13.719
D-Glucose	sugar	13.766
D-Mannitol	sugar alcohol	13.939
CPD_13.997		13.997
Galactitol	sugar alcohol	14.047
CPD_14.103		14.103
CPD_14.167		14.167
CPD_14.396		14.396
Gallic acid	phenolic	14.468
D-Galactonic acid	sugar acid	14.556
D-Gluconic acid	sugar acid	14.592
P_sugar acid_14.719	sugar acid	14.719
P_Inositol_14.852	polyol	14.852
Galactaric acid	sugar acid	15.004
CPD_15.330		15.33
Myo-inositol	polyol	15.404
P_sugar_15.66	sugar	15.66
P_sugar derivative_15.675	sugar derivative	15.675
P_sugar derivative_15.732	sugar derivative	15.732
P_phenolic_16.143	phenolic	16.143
P_sugar derivative_16.854	sugar derivative	16.854
P_sugar derivative_17.092	sugar derivative	17.092
P_sugar derivative_17.391	sugar derivative	17.391
P_sugar derivative_17.593	sugar derivative	17.593
CPD_17.650		17.65
P_disaccharide_18.648	sugar disaccharide	18.648
Sucrose	sugar disaccharide	19.25
P_sugar derivative_19.485	sugar derivative	19.485
Cellobiose	sugar disaccharide	19.701
D-Trehalose	sugar disaccharide	19.968
Epicatechin	phenolic	21.112
P_sugar disaccharide_21.417	sugar disaccharide	21.417

## Sheet: Supp Table S4
Supplementary Table S4: all LC-MS metabolites identified in roots
Name	Chemical family	Average Rt(min)	Mass
440.06113_12.38		12.38	440.061
290.07928_13.15_C_catechin	Flavonoid	13.15	290.079
358.06607_13.16_P_versiconal	Anthraquinone	13.16	358.066
472.15094_14.21_P_resveratrol dimer	Stilbene	14.21	472.151
486.13086_14.58_P_Maackin	Stilbene	14.58	486.131
122.03765_14.99_P_salicylaldehyde	Aromatic	14.99	122.038
472.15118_15.14_P_resveratrol dimer	Stilbene	15.14	472.151
540.1382_15.14		15.14	540.138
922.25916_15.46		15.46	922.259
492.11874_15.6_P_eupatolin	Flavonoid	15.6	492.119
533.1327_15.6		15.6	533.133
452.12643_15.61_P_Viniferifuran	Stilbene	15.61	452.126
470.13715_15.61_P_resveratrol dimer	Stilbene	15.61	470.137
506.11414_15.61		15.61	506.114
538.124_15.61		15.61	538.124
906.26715_15.62_P_resveratrol tetramer	Stilbene	15.62	906.267
442.09055_15.73_P_(-)-Epicatechin 3-O-gallate	Flavonoid	15.73	442.091
488.14514_15.89		15.89	488.145
454.14185_16.17_P_resveratrol dimer	Stilbene	16.17	454.142
698.2135_16.17		16.17	698.213
906.267_16.21_P_resveratrol tetramer	Stilbene	16.21	906.267
390.13083_16.24_C_trans-piceid	Stilbene	16.24	390.131
470.1365_16.42_P_resveratrol dimer	Stilbene	16.42	470.137
924.27704_16.84_P_Viniferol E	Stilbene	16.84	924.277
906.26636_16.92_P_resveratrol tetramer	Stilbene	16.92	906.266
486.16702_17.01_P_resveratrol dimer	Stilbene	17.01	486.167
574.1633_17.03_P_(-)-viniferal	Stilbene	17.03	574.163
680.20496_17.06_P_resveratrol trimer	Stilbene	17.06	680.205
906.26624_17.18_P_resveratrol tetramer	Stilbene	17.18	906.266
922.2603_17.27		17.27	922.26
468.12128_17.57_P_Malibatol A	Stilbene	17.57	468.121
906.2683_17.6_P_resveratrol tetramer	Stilbene	17.6	906.268
486.16663_17.63_P_resveratrol dimer	Stilbene	17.63	486.167
554.1536_17.64		17.64	554.154
952.2721_17.73		17.73	952.272
1360.4098_17.83		17.83	1360.41
152.0489_17.83_P_methylsalicylic acid	Aromatic	17.83	152.049
680.20465_17.83_P_resveratrol trimer	Stilbene	17.83	680.205
2718.7832_17.92		17.92	2718.78
906.2667_17.93_P_resveratrol tetramer	Stilbene	17.93	906.267
906.81415_17.93		17.93	906.814
907.00964_17.93		17.93	907.01
928.244_17.94		17.94	928.244
1360.4073_18.12		18.12	1360.41
1376.401_18.13		18.13	1376.4
922.25964_18.14		18.14	922.26
470.13666_18.26_P_resveratrol dimer	Stilbene	18.26	470.137
538.12354_18.26		18.26	538.124
906.26636_18.3_P_resveratrol tetramer	Stilbene	18.3	906.266
694.1834_18.35		18.35	694.183
302.00757_18.4_C_ellagic acid	Tannin precursor	18.4	302.008
924.2754_18.43_P_Viniferol E	Stilbene	18.43	924.275
1376.4016_18.44		18.44	1376.4
1586.4662_18.45		18.45	1586.47
470.13635_18.46_P_resveratrol dimer	Stilbene	18.46	470.136
1828.5242_18.68		18.68	1828.52
1376.4014_18.72		18.72	1376.4
1422.4023_18.72		18.72	1422.4
1360.4105_18.78		18.78	1360.41
748.1938_18.78		18.78	748.194
1148.3212_18.84		18.84	1148.32
906.2669_18.87_P_resveratrol tetramer	Stilbene	18.87	906.267
938.259_18.95		18.95	938.259
922.2601_18.97		18.97	922.26
696.196_19.01		19.01	696.196
908.2769_19.06		19.06	908.277
678.1893_19.14_P_(+)-alpha-viniferin	Stilbene	19.14	678.189
1148.3223_19.18		19.18	1148.32
680.20276_19.18_P_resveratrol trimer	Stilbene	19.18	680.203
1134.3408_19.25		19.25	1134.34
454.14124_19.28_C_trans-epsilon-viniferin	Stilbene	19.28	454.141
490.11746_19.28		19.28	490.117
517.13745_19.28		19.28	517.137
522.1293_19.28		19.28	522.129
138.03314_19.3_C_salicylic acid	Aromatic	19.3	138.033
906.2664_19.41_P_resveratrol tetramer	Stilbene	19.41	906.266
906.2671_19.41_P_resveratrol tetramer	Stilbene	19.41	906.267
985.2547_19.47_OPC4-trans-2-enoyl-CoA	jasmonate precursor	19.47	985.255
990.24164_19.47		19.47	990.242
922.2624_19.48		19.48	922.262
2266.6687_19.57		19.57	2266.67
454.14255_19.59_P_resveratrol dimer	Stilbene	19.59	454.143
1360.4075_19.67		19.67	1360.41
680.20465_19.67_P_resveratrol trimer	Stilbene	19.67	680.205
574.1633_19.73_P_(-)-viniferal	Stilbene	19.73	574.163
642.14703_19.73		19.73	642.147
906.2676_19.78_P_resveratrol tetramer	Stilbene	19.78	906.268
454.14243_19.85_P_resveratrol dimer	Stilbene	19.85	454.142
494.06522_19.86		19.86	494.065
696.19824_19.89		19.89	696.198
654.22284_19.91		19.91	654.223
2718.791_20.14		20.14	2718.79
1020.2586_20.15		20.15	1020.26
680.2046_20.15_P_resveratrol trimer	Stilbene	20.15	680.205
906.2684_20.16_P_resveratrol tetramer	Stilbene	20.16	906.268
906.6373_20.16		20.16	906.637
969.25964_20.16		20.16	969.26
974.25085_20.16		20.16	974.251
454.14136_20.54_C_trans-delta-viniferin	Stilbene	20.54	454.141
696.1975_20.63		20.63	696.198
680.2054_20.77_P_resveratrol trimer	Stilbene	20.77	680.205
702.18335_20.77		20.77	702.183
716.1799_20.77		20.77	716.18
748.19006_20.77		20.77	748.19
743.20044_20.78		20.78	743.2
906.26746_20.97_P_resveratrol tetramer	Stilbene	20.97	906.267
969.25867_20.97		20.97	969.259
974.25146_20.97		20.97	974.251
446.21487_21.09		21.09	446.215
452.12683_21.09_P_Viniferifuran	Stilbene	21.09	452.127
1132.3282_21.13		21.13	1132.33
650.17737_21.22		21.22	650.177
1058.3097_21.25		21.25	1058.31
108.0587_21.27_P_benzyl alcohol	Aromatic	21.27	108.059
326.07874_21.27		21.27	326.079
494.0893_21.27		21.27	494.089
600.2766_21.28		21.28	600.277
288.02264_21.29		21.29	288.023
422.19373_21.38		21.38	422.194
498.1328_21.41		21.41	498.133
832.2479_21.63		21.63	832.248
680.2045_21.65_P_resveratrol trimer	Stilbene	21.65	680.205
680.52094_21.65		21.65	680.521
743.2002_21.65		21.65	743.2
748.191_21.65		21.65	748.191
448.23068_21.75_P_terpene derivative	Terpene	21.75	448.231
194.09644_22.48		22.48	194.096
375.2523_23.06		23.06	375.252
272.03305_23.33		23.33	272.033
746.25665_23.43		23.43	746.257
716.2475_23.47		23.47	716.248
700.2493_23.53		23.53	700.249
730.2617_23.58		23.58	730.262
316.18744_23.6		23.6	316.187
668.2234_23.87		23.87	668.223
395.98254_24.06		24.06	395.983
460.21063_24.11		24.11	460.211
417.3829_24.48		24.48	417.383
432.19226_24.52		24.52	432.192
652.2295_24.62		24.62	652.229
682.2423_24.64		24.64	682.242
712.25085_24.66		24.66	712.251
388.29486_24.81		24.81	388.295
310.20923_25.1_P_HPOTE	Fatty acid derivative	25.1	310.209
234.16357_25.19		25.19	234.164
706.33624_25.22		25.22	706.336
416.3264_26.07		26.07	416.326
296.23715_26.12		26.12	296.237
298.25253_26.4_P_hydroxyoleic or epoxystearic acid	Fatty acid	26.4	298.253
477.28452_26.79		26.79	477.285
565.33746_26.88		26.88	565.337
530.28906_26.92		26.92	530.289
444.357_26.93_P_sterol derivative	Steroid	26.93	444.357
477.2848_26.98		26.98	477.285
565.33966_27.09		27.09	565.34
470.3717_27.1		27.1	470.372
453.28696_27.28		27.28	453.287
682.3035_27.28		27.28	682.304
400.29028_27.39		27.39	400.29
541.33795_27.43		27.43	541.338
440.33014_27.51		27.51	440.33
302.22525_27.53_C_eicosapentaenoic acid	Fatty acid	27.53	302.225
272.23618_27.56_P_hydroxypalmitic acid	Fatty acid	27.56	272.236
278.22556_27.62_C_alpha or gamma-linolenic acid	Fatty acid	27.62	278.226
228.20908_27.63_C_myristic acid	Fatty acid	27.63	228.209
530.4302_27.79		27.79	530.43
254.22638_27.89_C_palmitoleic acid	Fatty acid	27.89	254.226
376.2778_27.89		27.89	376.278
304.24265_27.92_C_arachidonic acid	Fatty acid	27.92	304.243
456.36185_27.94		27.94	456.362
242.22562_27.97		27.97	242.226
406.27307_27.97		27.97	406.273
578.38074_28		28	578.381
280.24234_28.02_C_linoleic acid	Fatty acid	28.02	280.242
451.2569_28.32		28.32	451.257
324.22827_28.41		28.41	324.228
282.2568_28.56_C_oleic acid	Fatty acid	28.56	282.257
404.31372_28.57		28.57	404.314
606.40906_28.62		28.62	606.409
606.406_28.77		28.77	606.406
565.3523_28.85		28.85	565.352
551.52795_28.86		28.86	551.528
284.2719_29.31_P_stearic acid	Fatty acid	29.31	284.272
518.3965_29.9		29.9	518.396
400.35013_30.08		30.08	400.35
356.32974_30.21		30.21	356.33
713.5446_30.22		30.22	713.545
382.34497_30.34_P_hydroxytetracosenoic acid	Fatty acid	30.34	382.345
620.42804_30.37		30.37	620.428
370.3469_30.86		30.86	370.347
622.4452_30.95		30.95	622.445
446.34143_31.52_P_3-dehydroteasterone	Steroid	31.52	446.341
384.3615_31.7		31.7	384.362
398.37683_32.63		32.63	398.377

## Sheet: Supp Table S5
Supplementary Table S5: all GC-MS metabolites identified in leaves
Name	Chemical family	Average Rt(min)
CPD_3.955		3.955
Glycerol	sugar alcohol	6.334
CPD_7.315		7.315
D-Glyceric acid	sugar acid	7.343
CPD_7.373		7.373
Fumaric acid	small organic acid	7.858
P_dihydroxyacrylic acid	small organic acid	8.441
P_Erythrose/Threose_8.843	sugar	8.843
CPD_9.050		9.05
CPD_9.23		9.23
CPD_9.489		9.489
Malic acid	small organic acid	9.627
CPD_9.809		9.809
CPD_9.924		9.924
L-Aspartic acid	amino acid	10.032
Erythronic acid	sugar acid	10.119
L-Pyroglutamic acid	amino acid	10.301
Threonic acid	sugar acid	10.359
P_Ketosuccinic acid_10.470	small organic acid	10.47
CPD_10.529		10.529
CPD_10.584		10.584
CPD_10.652		10.652
CPD_10.737		10.737
CPD_10.794		10.794
2-Ketoglutaric aid	small organic acid	10.833
P_Furanose_10.925	sugar	10.925
CPD_10.964		10.964
CPD_11.084		11.084
L-Tartaric acid	small organic acid	11.264
CPD_11.564		11.564
Ribose	sugar	11.618
P_Furanose_11.647	sugar	11.647
P_C5 sugar alcohol_11.738	sugar alcohol	11.738
CPD_11.781		11.781
CPD_11.833		11.833
CPD_11.913		11.913
Arabitol	sugar alcohol	11.982
Rhamnose	sugar	12.022
CPD_12.059		12.059
L-Fucose	sugar	12.133
CPD_12.199		12.199
CPD_12.324		12.324
P_C5 sugar acid_12.350	sugar acid	12.35
D-Ribonic acid	sugar acid	12.462
P_C5 sugar lactone_12.539	sugar lactone	12.539
P_C5 sugar acid_12.568	sugar acid	12.568
P_sugar_12.596	sugar	12.596
P_sugar_12.637	sugar	12.637
CPD_12.681		12.681
CPD_12.749		12.749
CPD_12.808		12.808
CPD_12.852		12.852
CPD_12.872		12.872
CPD_12.926		12.926
CPD_13.013		13.013
Shikimic acid	cyclic organic acid	13.058
Citric acid	small organic acid	13.155
CPD_13.227		13.227
CPD_13.302		13.302
CPD_13.329		13.329
D-Quinic acid	cyclic organic acid	13.379
D-Fructose	Sugar	13.478
D-Galactose	sugar	13.655
D-Glucose	sugar	13.872
P_C6 sugar lactone_14.061	sugar lactone	14.061
P_4-Ketoglucose_14.114	sugar derivative	14.114
Tyramine	phenolic	14.217
CPD_14.281		14.281
CPD_14.381		14.381
P_C6 sugar lactone_14.407	sugar lactone	14.407
CPD_14.499		14.499
D-Galactonic acid	sugar acid	14.524
D-Gluconic acid	sugar acid	14.565
CPD_14.604		14.604
P_sugar acid_14.733	sugar acid	14.733
CPD_14.775		14.775
P_Inositol_14.862	polyol	14.862
CPD_14.953		14.953
D-Galactaric acid	sugar acid	15.007
CPD_15.269		15.269
CPD_15.333		15.333
Myo-Inositol	polyol	15.431
CPD_15.967		15.967
P_sugar_16.147	sugar	16.147
P_sugar_16.213	sugar	16.213
CPD_16.276		16.276
CPD_16.295		16.295
CPD_16.406		16.406
CPD_16.721		16.721
CPD_16.851		16.851
CPD_16.949		16.949
CPD_16.980		16.98
CPD_17.027		17.027
P_sugar derivative_17.102	sugar derivative	17.102
CPD_17.32		17.32
P_sugar derivative_17.398	sugar derivative	17.398
CPD_17.459		17.459
CPD_17.481		17.481
CPD_17.57		17.57
P_sugar derivative_17.603	sugar derivative	17.603
CPD_17.690		17.69
CPD_17.869		17.869
CPD_17.905		17.905
CPD_17.980		17.98
CPD_18.279		18.279
CPD_18.312		18.312
P_sugar_18.366	sugar	18.366
CPD_18.430		18.43
CPD_18.518		18.518
P_sugar derivative_18.656	sugar derivative	18.656
CPD_18.736		18.736
CPD_18.816		18.816
CPD_19.127		19.127
Sucrose	sugar disaccharide	19.254
CPD_19.370		19.37
P_sugar derivative_19.492	sugar derivative	19.492
D-Lactose	sugar disaccharide	19.66
CPD_19.835		19.835
D-Maltose	sugar disaccharide	19.906
D-Trehalose	sugar disaccharide	19.974
Turanose	sugar disaccharide	20.005
CPD_20.239		20.239
P_Salidroside_20.337	phenolic	20.337
CPD_20.496		20.496
CPD_20.607		20.607
CPD_20.636		20.636
Melibiose	sugar disaccharide	20.687
P_Caffeoylglycerol_21.033	phenolic	21.033
CPD_21.123		21.123
P_sugar disaccharide_21.424	sugar disaccharide	21.424
CPD_21.507		21.507
CPD_22.125		22.125
P_sugar disaccharide_22.141	sugar disaccharide	22.141
CPD_22.844		22.844
CPD_23.266		23.266

## Sheet: Supp Table S6
Supplementary Table S6: all LC-MS metabolites identified in leaves
Name	Chemical family	Average Rt(min)	m/z	Mass
312.04855_12.28		12.28	312.04855	312.049
230.1155_13.89		13.89	230.1155	230.115
816.06537_15.59		15.59	816.06537	816.065
830.0807_16.07		16.07	830.0807	830.081
780.0431_16.3		16.3	780.0431	780.043
399.0285_16.31		16.31	399.0285	399.028
830.07916_16.69		16.69	830.07916	830.079
844.0944_16.78		16.78	844.0944	844.094
450.11743_17.56		17.56	450.11743	450.117
152.04887_17.84_P_methylsalicylic acid	Aromatic	17.84	152.04887	152.049
478.076_17.85		17.85	478.076	478.076
500.05792_17.85		17.85	500.05792	500.058
302.0074_18.42_C_ellagic acid	Tannin precursor	18.42	302.0074	302.007
298.14273_18.61		18.61	298.14273	298.143
138.0331_19.31_C_salicylic acid	Aromatic	19.31	138.0331	138.033
332.23132_20.13		20.13	332.23132	332.231
214.12222_21.08		21.08	214.12222	214.122
494.0897_21.26		21.26	494.0897	494.09
108.05869_21.27_P_benzyl alcohol	Aromatic	21.27	108.05869	108.059
288.02255_21.27		21.27	288.02255	288.023
326.07816_21.27		21.27	326.07816	326.078
422.19547_21.39		21.39	422.19547	422.195
360.26276_22.98		22.98	360.26276	360.263
375.2525_23.05		23.05	375.2525	375.253
361.2833_23.98		23.98	361.2833	361.283
460.2111_24.11		24.11	460.2111	460.211
363.29984_24.37		24.37	363.29984	363.3
432.19278_24.52		24.52	432.19278	432.193
432.25223_25.13		25.13	432.25223	432.252
252.10512_25.21		25.21	252.10512	252.105
540.3138_25.5		25.5	540.3138	540.314
362.20737_25.7_P_dihydrocortisone	Steroid	25.7	362.20737	362.207
292.20584_25.75_P_EOTE	Fatty acid derivative	25.75	292.20584	292.206
790.3609_26.03		26.03	790.3609	790.361
676.3676_26.04		26.04	676.3676	676.368
416.3265_26.06		26.06	416.3265	416.327
296.23608_26.1_P_EODE or HODE	Fatty acid derivative	26.1	296.23608	296.236
272.23602_26.19_C_16-hydroxypalmitic acid	Fatty acid	26.19	272.23602	272.236
676.36725_26.22		26.22	676.36725	676.367
563.3231_26.39		26.39	563.3231	563.323
514.3151_26.43		26.43	514.3151	514.315
560.3213_26.43		26.43	560.3213	560.321
678.383_26.51		26.51	678.383	678.383
298.2528_26.56_P_hydroxyoleic or epoxystearic acid		26.56	298.2528	298.253
514.31537_26.59		26.59	514.31537	514.315
477.2844_26.79		26.79	477.2844	477.284
654.3826_26.79		26.79	654.3826	654.383
562.3355_26.88		26.88	562.3355	562.335
565.33685_26.88		26.88	565.33685	565.337
530.2895_26.91		26.91	530.2895	530.29
444.35666_26.92_P_sterol derivative	Steroid	26.92	444.35666	444.357
654.3834_26.96		26.96	654.3834	654.383
565.3368_27.09		27.09	565.3368	565.337
470.37256_27.1		27.1	470.37256	470.373
453.2863_27.28		27.28	453.2863	453.286
682.3052_27.28		27.28	682.3052	682.305
538.34186_27.31		27.31	538.34186	538.342
541.33856_27.42		27.42	541.33856	541.339
266.1569_27.6		27.6	266.1569	266.157
638.2382_27.6		27.6	638.2382	638.238
278.2263_27.61_C_alpha or gamma-linolenic acid	Fatty acid	27.61	278.2263	278.226
346.21298_27.62		27.62	346.21298	346.213
578.43207_27.62		27.62	578.43207	578.432
376.28012_27.89		27.89	376.28012	376.28
254.22534_27.9_C_palmitoleic acid	Fatty acid	27.9	254.22534	254.225
280.24203_28.02_C_linoleic acid	Fatty acid	28.02	280.24203	280.242
606.2487_28.02		28.02	606.2487	606.249
544.3213_28.22		28.22	544.3213	544.321
624.25793_28.23_P_C-13 2-carboxypyropheophorbide a	Chlorophyll derivative	28.23	624.25793	624.258
448.3412_28.27		28.27	448.3412	448.341
608.26434_28.27		28.27	608.26434	608.264
256.2424_28.41_C_palmitic acid	Fatty acid	28.41	256.2424	256.242
432.3446_28.43		28.43	432.3446	432.345
282.25665_28.56_C_oleic acid	Fatty acid	28.56	282.25665	282.257
592.26996_29.03		29.03	592.26996	592.27
284.27243_29.39_P_stearic acid	Fatty acid	29.39	284.27243	284.272
713.5431_30.22		30.22	713.5431	713.543
820.53394_30.54		30.54	820.53394	820.534
622.4446_30.97		30.97	622.4446	622.445
453.4206_31.17		31.17	453.4206	453.421
384.36017_31.67		31.67	384.36017	384.36
739.5148_32.16		32.16	739.5148	739.515
